# Supplementary material for: Encapsulation of PI3K Inhibitor LY294002 within Polymer Nanoparticles Using Ion Pairing Flash Nanoprecipitation
Source: Pharmaceutics. 2023 Apr 6;15(4):1157. doi: 10.3390/pharmaceutics15041157 (PMC10145332; doi:10.3390/pharmaceutics15041157)
Supplement: Supplementary file 1 [file pharmaceutics-15-01157-s001.zip]

Archive with 1 entries (1 files):
- pharmaceutics-2168695-supplementary.pdf
